# Supplementary material for: Rapid and Specific Detection of All Known Nipah virus Strains’ Sequences With Reverse Transcription-Loop-Mediated Isothermal Amplification
Source: Front Microbiol. 2019 Mar 11;10:418. doi: 10.3389/fmicb.2019.00418 (PMC6421284; doi:10.3389/fmicb.2019.00418)
Supplement: Supplementary file 1 [file Table_1.XLSX]

## Sheet: Sheet1
Table S1 The information of the 35 NiV N gene in this syudy
Strain name	Accession number
Nipah virus isolate NiV/KHM/CSUR381	AY858110.1
Nipah virus isolate NiV_KD_C313_KH13	KM034755.1
Nipah virus isolate NIVBGD2004RAJSHAHI	JN808862.1
Nipah virus isolate NIVBGD2004FARIDPUR	JN808858.1
Nipah virus isolate NIVBGD2010FARIDPUR	JN808864.1
Nipah virus from Bangladesh	AY988601.1
Nipah virus isolate NIVBGD2010GOPALGANJ	JN808860.1
Nipah virus isolate Ind-Nipah-07-FG from India	FJ513078.1
Nipah virus isolate NIVBGD2008MANIKGONJ	JN808857.1
Nipah virus isolate 14653	KT163255.1
Nipah virus isolate 15553	KT163254.1
Nipah virus isolate 15053	KT163253.1
Nipah virus isolate 3054	KT163252.1
Nipah virus isolate 1054	KT163251.1
Nipah virus isolate NIVBGD2004RAJBARI2	JN808861.1
Nipah virus isolate 33654	KT163256.1
Nipah virus isolate NIVBGD2010FARIDPUR2	JN808859.1
Nipah virus isolate 1353	KT163249.1
Nipah virus isolate 1753	KT163247.1
Nipah virus isolate NiV_KD_C313_KH13	KM034755.1
Nipah virus isolate 16454	KT163248.1
Nipah virus isolated from urine of Pteropus vampyrus	FN869553.1
Synthetic construct T7-NiV-N sequence	KY295930.1
Synthetic construct NiV-Malaysia-EGFP sequence	KY295929.1
Nipah virus isolate IRF0158	KY425655.1
Nipah virus isolate IRF0160	KY425646.1
Cloning vector pRC-Niv-N	DQ508095.1
Nipah virus isolate UMMC2	AY029768.1
Nipah virus isolate UMMC1	AY029767.1
Nipah virus	AF212302.2
Nipah virus isolate NV/MY/99/UM-0128	AJ564623.1
Nipah virus isolate NV/MY/99/VRI-1413	AJ564622.1
Nipah virus isolate NV/MY/99/VRI-2794	AJ564621.1
Nipah virus	AF376747.1
Nipah virus isolate NV/MY/99/VRI-0626	AJ627196.1
